# Supplementary material for: Importance of Meteorological Parameters and Airborne Conidia to Predict Risk of Alternaria on a Potato Crop Ambient Using Machine Learning Algorithms
Source: Sensors (Basel). 2022 Sep 18;22(18):7063. doi: 10.3390/s22187063 (PMC9500921; doi:10.3390/s22187063)
Supplement: Supplementary file 1 [file sensors-22-07063-s001.zip]

Archive with 1 entries (1 files):
- sensors-1899685-supplementary.pdf
